# Supplementary material for: Nitrogen-Doped Nanoporous Anodic Stainless Steel Foils towards Flexible Supercapacitors
Source: Materials (Basel). 2022 Feb 21;15(4):1615. doi: 10.3390/ma15041615 (PMC8879062; doi:10.3390/ma15041615)
Supplement: Supplementary file 1 [file materials-15-01615-s001.zip]

Archive with 1 entries (1 files):
- materials-1540072-supplementary.pdf
